# Supplementary material for: Phylogenetic Structure of Tree Species across Different Life Stages from Seedlings to Canopy Trees in a Subtropical Evergreen Broad-Leaved Forest
Source: PLoS One. 2015 Jun 22;10(6):e0131162. doi: 10.1371/journal.pone.0131162 (PMC4476806; doi:10.1371/journal.pone.0131162)
Supplement: S2 Table — ψ, seedling is defined as individual with DBH < 1 cm; φ, seedling is defined as individual with height < 50 cm. See Fig 1 and Fig 2 for key to abbreviations. (XLS) [file pone.0131162.s005.xls]

## Sheet: data1
S2 Table. Data used in the analyses presented in Fig. 1, 2, and S3 Fig. and S1 Table.
		NRI							βNRI
Gap Number	Gap size	Gψ	NGψ	Gφ	NGφ	S1	S2	S3	G vs. S3	NG vs. S3
1	44.5	0.4176	0.6598	0.4079	0.6689	0.846	2.0151	2.7373	2.44017	3.54699
2	100.9	1.1084	1.1154	1.0227	0.9498	1.2978	0.2997	2.3156	2.43991	2.24165
3	203.7	0.7147	1.1751	0.7361	0.8945	1.6357	-0.4449	1.9092	0.866276	0.693519
4	182.2	0.6574	-0.1758	0.899	-0.6719	-0.4411	0.6557	1.1609	3.76899	2.08069
5	208.2	0.8908	0.1516	0.8677	0.3334	1.6723	1.5361	2.2012	3.14395	1.89947
6	167.2	0.127	0.2449	0.394	0.359	-0.4162	0.7009	0.8509	0.230064	1.15106
7	300.9	-0.9982	-0.7262	-0.8211	-0.8183	-1.2497	-0.538	0.028	0.35272	1.33233
8	87.7	0.1464	-0.0247	0.5	0.4173	0.3916	0.8069	1.4289	3.078	2.28471
9	41	0.2302	0.6577	0.4948	0.8558	1.9865	1.1552	2.7205	1.13387	2.29799
10	146.5	0.4122	0.1642	0.5031	0.2057	1.3375	0.2889	0.7695	1.90365	1.9711
11	79.5	0.4171	-0.6646	0.5562	-0.6202	1.1493	1.6576	0.2683	1.91166	2.43649
12	90.3	-0.8553	0.4503	-0.2712	0.2756	-0.0073	0.6168	1.9062	-0.930889	0.096643
13	250.2	0.0708	0.3937	0.0792	0.2098	1.427	0.8498	2.5162	1.55109	1.93693
14	483.3	0.1651	0.8452	-0.1041	0.772	0.288	1.8553	1.9165	3.99427	4.00739
15	213.1	1.0584	0.0555	1.1812	0.0979	0.6202	1.3439	2.7228	2.79178	3.55121
16	180.3	0.0213	0.4626	0.2663	0.8024	-1.2318	1.8429	1.2805	1.89409	1.55449
17	335.1	0.8884	-0.0404	0.9098	0.1015	0.9863	0.7098	1.856	0.811134	1.98935
18	67.5	0.437	-0.0866	0.7979	-0.8921	0.1599	-0.2128	1.64	0.574671	1.62219
19	238.6	-0.1034	-0.6585	-0.4541	-0.6541	2.0537	-0.1003	2.068	1.51441	1.12359
20	94	-0.8352	0.3523	-0.4717	0.3373	-0.2873	1.8054	1.1918	3.29928	3.52334
21	189.5	-0.2525	0.272	0.3823	0.5635	-0.7305	1.0435	1.3156	2.07416	1.45617
22	74.3	0.7294	0.2624	0.9785	0.3319	-0.786	1.4421	1.6591	0.146771	2.32306
23	365.9	-0.738	-0.3494	-0.3588	0.247	-1.234	1.5405	1.1483	1.14934	2.13276
24	273.2	-0.2565	-0.7911	-0.2498	-0.3928	-1.2217	2.0748	0.8904	1.65763	2.63067
25	156.1	0.592	0.381	0.7225	0.3215	0.7164	1.1023	1.5663	0.60864	1.39183
26	303.5	0.9966	-0.1091	1.1094	-0.2322	-0.8211	0.8447	1.3355	1.70833	1.30626
27	334.7	0.6892	0.6121	0.7164	0.6215	-0.6919	1.3725	1.1578	1.54263	3.06206
28	418.9	0.2524	-0.8588	0.7199	-1.0991	-0.1849	1.1569	1.0059	2.2366	2.74771
29	359.1	-0.4401	-0.3491	0.0128	0.1401	1.2308	3.0619	2.5121	0.366202	0.886296
30	268.7	0.3685	0.8002	0.9635	0.6613	-0.8971	1.1203	1.9009	0.653809	0.622023
31	203.8	0.0872	0.6493	-0.0861	0.7675	-0.4908	1.3149	2.0606	1.30642	0.525085
32	149	-1.8446	0.0142	-1.4701	-0.0851	-1.7725	0.2544	0.185	1.96533	1.53869
ψ, seedling is defined as individual with DBH < 1 cm; φ, seedling is defined as individual with height < 50cm. See Fig. 1 and Fig. 2 for key to abbreviations.
