# Supplementary material for: Phylogenetic Structure of Tree Species across Different Life Stages from Seedlings to Canopy Trees in a Subtropical Evergreen Broad-Leaved Forest
Source: PLoS One. 2015 Jun 22;10(6):e0131162. doi: 10.1371/journal.pone.0131162 (PMC4476806; doi:10.1371/journal.pone.0131162)
Supplement: S3 Table — See Fig 1 for key to abbreviations. (XLS) [file pone.0131162.s006.xls]

## Sheet: Sheet1
S3 Table. Data used in the analysis presented in S1 Fig.
	Data for the entire FDP				Data for the 32 sampling plots
Order	S1	S2	S3	sum	S1	S2	S3	sum
Ericales	43156	7716	4308	55180	12207	2334	1418	15959
Fagales	9422	3462	8777	21661	2739	935	2958	6632
Laurales	12183	1148	546	13877	4580	390	173	5143
Saxifragales	7947	2053	1915	11915	2638	847	779	4264
Rosales	3131	262	214	3607	1067	107	81	1255
